# Supplementary material for: Changes Observed in Potential Key Candidate Genes of Peripheral Immunity Induced by Tai Chi among Patients with Parkinson’s Disease
Source: Genes (Basel). 2022 Oct 15;13(10):1863. doi: 10.3390/genes13101863 (PMC9601924; doi:10.3390/genes13101863)
Supplement: Supplementary file 1 [file genes-13-01863-s001.zip]

Archive with 1 entries (1 files):
- genes-1878004-supplementary.pdf
